# Supplementary material for: Preparing Collared Peccary (Pecari tajacu Linnaeus, 1758) for Reintroduction into the Wild: A Screening for Parasites and Hemopathogens of a Captive Population
Source: Pathogens. 2024 Jan 3;13(1):47. doi: 10.3390/pathogens13010047 (PMC10819336; doi:10.3390/pathogens13010047)
Supplement: Supplementary file 1 [file pathogens-13-00047-s001.zip]

Archive with 1 entries (1 files):
- pathogens-2786517-supplementary.pdf
